# Supplementary material for: The K/HDEL receptor does not recycle but instead acts as a Golgi-gatekeeper
Source: Nat Commun. 2023 Mar 23;14:1612. doi: 10.1038/s41467-023-37056-0 (PMC10036638; doi:10.1038/s41467-023-37056-0)
Supplement: Supplementary file 4 — Source Data [file 41467_2023_37056_MOESM4_ESM.xlsx]

## Sheet: Figure 2A
	Medium Activity		A	B	C	D	E	F	G	H		Cells Activity		A	B	C	D	E	F	G	H
		Amylase-HDEL	6.08519	6.39097	5.71535	6.41671	5.42	6.07333					Amylase-HDEL	5.6237	5.31792	5.99353	4.82379	3.7	4.865
	Control	Amylase-HDEL	4.34542	6.85729	6.36211	5.8886	6.30333	6.15208	6.69			Control	Amylase-HDEL	4.86347	4.59158	5.19983	4.47924	4.55333	4.65209	5.61167
	At	A. thalianna	1.81586	1.49669	1.41626	1.41563	1.17667	1.68436	1.57333	0.883333		At	A. thalianna	9.3997	9.89559	10.9039	6.50863	8.85	13.9143	9.4025	6.9875
	Sc	S. cerevisiae 45%	6.49683	9.78918	8.04518	8.49003	7.5842	8.61034	10.5455			Sc	S. cerevisiae 45%	2.75392	2.5479	3.22482	3.34574	4.33913	4.44193	5.5734
	Ol	O. lucimarinus 65%	2.11719	0.900446	1.90951	4.40545	3.43333					Ol	O. lucimarinus 65%	9.85318	9.86104	10.1599	5.49264	6.84
	Hs	H. sapiens 53%	1.71873	0.957421	1.88251	2.06517	1.46599	1.08333	1.11			Hs	H. sapiens 53%	10.9427	9.40922	9.34047	5.55519	13.5783	8.4125	9.94167
	Tp	T. pseudonana 52%	2.14583	1.58523	2.58721	5.0897	2.02051	1.62333	1.87			Tp	T. pseudonana 52%	9.19788	9.87206	8.70238	4.77186	13.2351	7.2925	8.9175
	Pi	P. infestans 57%	2.12171	2.21001	1.70787	2.60896						Pi	P. infestans 57%	9.21644	9.29543	9.01744	5.65768
	Pg	P. graminis 52%	1.06037	1.28129	1.04976							Pg	P. graminis 52%	11.187	10.9464	10.0008
	Kl	K. lactis 47%					8.01333	9.19299	9.18	7.55333		Kl	K. lactis 47%					4.17667	5.58701	6.37	5.93
	Gs	G. sulphuraria 53%					4.22333	3.92579	1.45667	1.6		Gs	G. sulphuraria 53%					7.11	12.0895	9.7075	11.0675
	Cc	C. crispus 55%					4.60333	6.15383	3.53667	3.64		Cc	C. crispus 55%					6.665	10.3142	7.87167	8.82833
	Ac	A. castellanii 60%					0.986667	1.99563	0.966667	1.02		Ac	A. castellanii 60%					6.765	13.7975	9.025	9.79167
	Tb	T. brucei 45%							4.74333	4.58333		Tb	T. brucei 45%							5.3375	5.8475
	Hd	Tardigrade 53%					1.05654	1.2101	0.776667	0.59		Hd	Tardigrade 53%					7.95998	12.2948	9.1525	9.13833
	Cargo Secretion Index of HDEL		A	B	C	D	E	F	G	H
		Amylase-HDEL	1.08206	1.20178	0.953587	1.33022	1.46486	1.24837			AVERAGE	STDEV	ERROR
	Control	Amylase-HDEL	0.89348	1.49345	1.22352	1.31464	1.38433	1.32243	1.19216		1.23884	0.179645	0.0498245
	At	A. thalianna	0.193183	0.151249	0.129885	0.2175	0.132957	0.121053	0.167331	0.126416	0.154947	0.0350843	0.0124042
	Sc	S. cerevisiae 45%	2.35912	3.84205	2.49477	2.53757	1.74786	1.93842	1.89211		2.4017	0.707739	0.2675
	Ol	O. lucimarinus 65%	0.214873	0.0913135	0.187946	0.802064	0.501949				0.359629	0.290872	0.130082
	Hs	H. sapiens 53%	0.157066	0.101754	0.201543	0.371754	0.107965	0.128777	0.111651		0.168644	0.0961458	0.0363397
	Tp	T. pseudonana 52%	0.233296	0.160578	0.297299	1.06661	0.152663	0.222603	0.2097		0.334678	0.326347	0.123348
	Pi	P. infestans 57%	0.230209	0.237752	0.189396	0.461136					0.279624	0.122859	0.0614294
	Pg	P. graminis 52%	0.0947857	0.11705	0.104967						0.105601	0.0111459	0.00643508
	Kl	K. lactis 47%					1.9186	1.64542	1.44113	1.27375	1.56972	0.277836	0.138918
	Gs	G. sulphuraria 53%					0.593999	0.324728	0.150056	0.144567	0.303338	0.211065	0.105532
	Cc	C. crispus 55%					0.690673	0.596636	0.449291	0.412309	0.537227	0.129631	0.0648153
	Ac	A. castellanii 60%					0.145849	0.144637	0.10711	0.10417	0.125441	0.0229014	0.0114507
	Tb	T. brucei 45%							0.888681	0.783811	0.836246	0.0741543	0.052435
	Hd	Tardigrade 53%					0.132731	0.0984236	0.0848584	0.0645632	0.0951441	0.028662	0.014331
	Medium Activity		A	B	C	D	E					Cells Activity		A	B	C	D	E
		Amy-KDEL	4.97667		4.24667	3.77388							Amy-KDEL	2.71		1.88583	3.11567
	Control	Amy-KDEL	5.50333		4.055	3.72936						Control	Amy-KDEL	2.7125		1.94583	3.13794
	At	A. thalianna	0.826667	0.776667	0.82	1.57095	1.0068					At	A. thalianna	6.705	5.715	3.47167	6.09747	5.29454
	Sc	S. cerevisiae 45%	8.33333		6.23833	5.54205	4.87169					Sc	S. cerevisiae 45%	2.175		1.66917	1.57484	1.58963
	Ol	O. lucimarinus 65%	1.15			0.518542	2.46622					Ol	O. lucimarinus 65%	6.0175			7.88424	5.9113
	Hs	H. sapiens 53%	0.516667	0.66	0.508333	0.569222	0.849836					Hs	H. sapiens 53%	6.2425	5.3925	7.175	5.32374	5.50503
	Tp	T. pseudonana 52%	1.90667		1.625	2.28556	2.42956					Tp	T. pseudonana 52%	4.65		5.865	5.01117	5.35795
	Pi	P. infestans 57%	0.7			0.394702	0.860866					Pi	P. infestans 57%	6.1025			6.77933	5.02066
	Pg	P. graminis 52%	1.56			0.704014	1.13263					Pg	P. graminis 52%	6.0825			5.64003	6.73066
	Kl	K. lactis 47%	7.67693	7.01667	6.58444							Kl	K. lactis 47%	3.8687	3.6375	3.18417
	Gs	G. sulphuraria 53%	1.20333	2.17333	1.93167							Gs	G. sulphuraria 53%	6.83	5.265	5.71222
	Cc	C. crispus 55%	4.42333	4.07	3.75833							Cc	C. crispus 55%	4.3975	4.785	5.47833
	Ac	A. castellanii 60%	0.546667	0.506667	0.705							Ac	A. castellanii 60%	6.1575	5.4025	6.765
	Tb	T. brucei 45%	3.48	3.91	3.445							Tb	T. brucei 45%	2.81	3.1025	2.39583
	Hd	Tardigrade 53%	0.443333	0.566667	0.498333							Hd	Tardigrade 53%	5.5575	5.8225	6.89167
	Cargo Secretion Index of KDEL		A	B	C	D	E
		Amy-KDEL	1.83641		2.25188	1.21126		AVERAGE	STDEV	ERROR
	Control	Amy-KDEL	2.02888		2.08394	1.18848		1.76681	0.418827	0.170985
	At	A. thalianna	0.123291	0.1359	0.236198	0.25764	0.190158	0.188637	0.0530605	0.0237294
	Sc	S. cerevisiae 45%	3.83142		3.73739	3.51912	3.06466	3.53815	0.295913	0.147957
	Ol	O. lucimarinus 65%	0.191109			0.0657694	0.417204	0.224694	0.145425	0.0839611
	Hs	H. sapiens 53%	0.082766	0.122392	0.0708479	0.106921	0.154374	0.10746	0.0295786	0.013228
	Tp	T. pseudonana 52%	0.410036		0.277067	0.456092	0.453449	0.399161	0.0728242	0.0364121
	Pi	P. infestans 57%	0.114707			0.0582214	0.171465	0.114798	0.0462314	0.0266917
	Pg	P. graminis 52%	0.256473			0.124825	0.168279	0.183192	0.0547702	0.0316216
	Kl	K. lactis 47%	1.98437	1.92898	2.06787			1.99374	0.0570873	0.0329594
	Gs	G. sulphuraria 53%	0.176184	0.412789	0.338164			0.309045	0.0987638	0.0570213
	Cc	C. crispus 55%	1.00587	0.850575	0.686036			0.847495	0.130592	0.0753972
	Ac	A. castellanii 60%	0.0887806	0.0937837	0.104213			0.0955924	0.00642868	0.0037116
	Tb	T. brucei 45%	1.23843	1.26027	1.43791			1.31221	0.0893336	0.0515768
	Hd	Tardigrade 53%	0.0797721	0.0973236	0.0723096			0.0831351	0.0104852	0.00605361

## Sheet: Figure 3B
	Amy-HDEL secretion index
		A	B	C	Average	STDEV
	Control	1.60238	1.52737	1.66743	1.59906	0.0700852
	YFP-TM-HsERD2	0.199926	0.222345	0.228956	0.217076	0.0152158
	HsERD2-YFP	1.43106	1.51719	1.50138	1.48321	0.0458472
	HsERD2 WT	0.0904311	0.115883	0.11465	0.106988	0.014352
	HsERD2 S209A	0.0928962	0.103966	0.104342	0.100401	0.00650241
	HsERD2 S209D	0.162162	0.134672	0.163265	0.153367	0.0161992
	HsERD2 K206A	0.0931023	0.107838	0.0785414	0.0931606	0.0146485
	HsERD2 K207A	0.148148	0.128158	0.126058	0.134121	0.0121931
	HsERD2 KKAA	0.108128	0.0966072	0.130893	0.111876	0.0174474
	HsERD2 LLGG	1.44879	1.50462	1.59776	1.51706	0.075262

## Sheet: Figure 3F
		A	B	C	Average	STDEV
	HDEL	1.46117	1.35404	1.5142	1.44313	0.0815897
	AtERD2	0.0904523	0.0973294	0.112216	0.0999991	0.0111246
	AT FLAG	0.688172	0.848485	0.830981	0.789213	0.0879403
	At c-myc	0.69257	0.739769	0.776158	0.736166	0.0419104
	At HA	0.180611	0.184044	0.177269	0.180641	0.00338778
	Hs ERD2	0.0934132	0.0979627	0.105461	0.0989458	0.00608397
	Hs FLAG	0.73756	0.936782	0.820084	0.831475	0.100098
	Hs c-myc	0.859079	1.01927	0.789969	0.889438	0.117625
	Hs HA	0.168018	0.171391	0.192915	0.177441	0.0135063

## Sheet: Supplemental Figure 3A
		Amy-HDEL Secretion Index
			A	B	Average	STDEV
		HDEL	1.38541	1.32531	1.35536	0.0424946
		At E 2.5	0.272052	0.296353	0.284203	0.0171834
		5	0.198098	0.215402	0.20675	0.0122364
		10	0.178399	0.16367	0.171034	0.0104151
		20	0.171652	0.156939	0.164295	0.0104037
		50	0.141049	0.137247	0.139148	0.00268863
		100	0.143188	0.147005	0.145096	0.00269909
		Hs E 2.5	0.408665	0.44237	0.425518	0.0238329
		5	0.247812	0.215947	0.23188	0.022532
		10	0.18329	0.20012	0.191705	0.0119001
		20	0.142737	0.147908	0.145323	0.0036566
		50	0.0894934	0.105831	0.097662	0.0115522
		100	0.0647271	0.0760852	0.0704061	0.00803139
		GUS	A	B	Average	STDEV
		At E 2.5	1.46	1.52	1.49	0.0424264
		5	3.36	3.02	3.19	0.240416
		10	5.92	6.31	6.115	0.275772
		20	9.63	10.58	10.105	0.671751
		50	24.8	22.3	23.55	1.76777
		100	32.7	35.1	33.9	1.69706
		Hs E 2.5	1.92	1.97	1.945	0.0353553
		5	4.51	4.23	4.37	0.19799
		10	6.78	7.42	7.1	0.452548
		20	9.28	10.07	9.675	0.558614
		50	21.5	24.1	22.8	1.83848
		100	33.6	36.1	34.85	1.76777

## Sheet: Supplemental Figure 3B
		Amy-HDEL Secretion Index
			A	B	Average	STDEV
		HDEL	1.50664	1.40875	1.45769	0.0692164
		Hs E 2.5	0.592021	0.630542	0.611282	0.0272381
		5	0.366491	0.343843	0.355167	0.0160142
		10	0.244911	0.218401	0.231656	0.0187459
		20	0.178455	0.167569	0.173012	0.00769764
		50	0.133399	0.142843	0.138121	0.00667762
		100	0.111866	0.0945723	0.103219	0.0122284
		KKAA 2.5	0.598573	0.551997	0.575285	0.032934
		5	0.354804	0.323086	0.338945	0.0224279
		10	0.254898	0.246404	0.250651	0.00600648
		20	0.15416	0.15369	0.153925	0.000332245
		50	0.101502	0.0863913	0.0939468	0.010685
		100	0.073955	0.0680508	0.0710029	0.00417489
		GUS	A	B	Average	STDEV
		Hs E 2.5	1.26	1.28	1.27	0.0141421
		5	2.86	2.61	2.735	0.176777
		10	5.26	5.5	5.38	0.169706
		20	9.85	12.2	11.025	1.6617
		50	19.1	21.4	20.25	1.62635
		100	31.7	33.5	32.6	1.27279
		KKAA 2.5	1.06	0.94	1	0.0848528
		5	2.44	2.71	2.575	0.190919
		10	4.92	5.17	5.045	0.176777
		20	10.6	12.4	11.5	1.27279
		50	20.2	22.1	21.15	1.3435
		100	29.7	32.8	31.25	2.19203

## Sheet: Supplemental Figure 3C
		A	B	C	Average	STDEV
	HDEL	1.47168	1.36816	1.34664	1.39549	0.0668546
	Atwt	0.295644	0.272401	0.234807	0.267617	0.030699
	Atwt	0.269329	0.208271	0.242337	0.239979	0.0305973
	Atwt	0.197638	0.172908	0.202712	0.191086	0.0159458
	Atmyc	1.35712	1.41233	1.31957	1.36301	0.0466607
	Atmyc	0.85344	0.967156	0.984998	0.935198	0.0713645
	Atmyc	0.46895	0.493479	0.463672	0.475367	0.0159062
	AtFLAG	1.19388	1.19908	1.1675	1.18682	0.0169367
	AtFLAG	0.715624	0.805447	0.797087	0.77272	0.0496225
	AtFLAG	0.54589	0.639285	0.605958	0.597044	0.0473312
	AtHA	0.432784	0.391975	0.431968	0.418909	0.0233287
	AtHA	0.24163	0.221545	0.254016	0.239064	0.0163871
	AtHA	0.183908	0.222055	0.166438	0.1908	0.0284417

## Sheet: Figure 4A
	YFP-TM-ERD2 WT
		% of Fluorescence
	Time [s]	A	B	C	D	E	F	AVR	STDEV
	0	100	100	100	100	100	100	100	6.35529e-15
	35.6	9.12411	7.80005					8.46208	0.936257
	59.77	17.9057	16.2122	10.9219	12.2181	13.3266	13.1865	13.9618	2.60402
	90	23.0503	21.4982	22.4591	23.1362	22.1171	24.7675	22.8381	1.12385
	120	31.4493	25.7861	26.3813	39.8711	24.6147	28.705	29.4679	5.64572
	149.99	34.7874	30.342	31.193	47.7054	28.9503	33.8515	34.4716	6.83969
	179.99	37.373	33.3123	38.6792	47.807	37.3723	37.0251	38.5948	4.86266
	210	40.2796	36.6676	34.4948	42.3819	37.3146	41.6698	38.8014	3.11587
	239.99	42.8126	37.2027	36.4578	56.1586	43.1455	47.201	43.8297	7.2544
	269.98	50.7282	41.1484					45.9383	6.77389
	299.75	46.7501	42.422					44.586	3.06041
	329.99	49.8871	44.9911					47.4391	3.46197
	359.75	48.2402	42.0425					45.1413	4.38243
	389.97	54.1001	40.3061	54.3581	55.3749	47.4466		50.3171	6.41643
	419.98	53.28	39.4014	56.1644	51.7311	42.689		48.6532	7.21916
	449.98	52.4005	44.0526	55.8732	49.1663	60.0166		52.3018	6.12707
	479.97	57.7694	45.3812	54.5173	48.0856			51.4384	5.70064
	509.98	57.4132	45.4879	59.8322	46.2396	53.2819		52.451	6.45874
	539.98	54.8739	49.4852	41.7566	51.8971	30.6712	56.1515	47.4726	9.68182
	569.98	53.8177	51.3723	51.4005	56.0528	35.8007	57.7804	51.0374	7.88357
	YFP-TM-ERD2 LLGG
	% of Fluorescence
	Time [s]	A	B	C	D	E	F	G	H	I	J	K	L	AVR	STDEV
	0	100	100	100	100	100	100							100	0
	35.6	8.53166	6.92632	8.04146	5.49888	7.07318	7.11675							7.19804	1.04624
	59.77	21.0859	18.0982	19.349	22.3876	30.1312	30.7585	26.0793	20.307	27.1048	28.4023	21.2755	18.9507	23.6609	4.56611
	90	27.748	23.6836	24.0755	32.2857	38.3357	39.8583							30.9978	7.01411
	120	34.7146	27.2245	32.1317	39.499	47.9359	46.7377	59.3054	37.8318	48.4591	46.8358	50.31	41.5831	42.7141	8.93298
	149.99	34.4324	32.1673	34.1885	44.0601	53.2357	53.0699							41.859	9.67346
	179.99	38.1537	37.1696	38.1837	47.4204	55.8849	56.937	53.6204	47.696	53.8406	47.1154	55.8908	45.9512	48.1553	7.29716
	210	43.0917	44.0589	44.2136	50.1091	58.1435	57.1577							49.4624	6.81659
	239.99	39.5035	42.6185	43.4523	54.3531	64.5875	59.8811	57.5225	53.506	54.4707	46.5974	56.701	63.8989	53.091	8.31641
	269.98	45.2624	46.0906	49.4893	62.6563	68.6011	65.1676							56.2112	10.4188
	299.75	53.885	53.6964	56.7267	61.599	70.3851	65.64	73.3603	50.5625	51.9672	65.1396	68.6695	61.8072	61.1199	7.69854
	329.99	56.4332	57.8743	58.2354	61.2047	74.4619	63.452							61.9436	6.63631
	359.75	57.541	66.508	69.5515	61.4567	69.7915	72.84	69.5831	48.2343	63.3021	60.0466	65.7839	58.4708	63.5925	6.9058
	389.97	70.7917	70.7243	73.9815	64.6185	73.9143	71.3058							70.8893	3.41305
	419.98	74.3926	75.6302	75.2616	67.4099	83.1627	71.3014	72.6312	50.1216	61.9725	72.4288	67.4886	59.722	69.2936	8.7319
	449.98	82.6327	81.245	78.8778	67.1524	76.8749	73.6934							76.746	5.67115
	479.97	91.7696	84.8546	79.5437	62.8476	85.7178	69.696	73.0527			68.8153	64.2343	83.4831	76.4015	9.99961
	509.98	98.5985	90.4741	86.9912	64.858	80.4963	70.2445							81.9438	12.7005
	539.98	89.3522	90.2341	87.2981	70.301	88.7301	74.3171	87.1534			79.7898	91.8654		84.3379	7.67046
	569.98	93.7017	93.1802	93.7419	73.6435	89.3588	69.5726							85.5331	10.9848

## Sheet: Supplemental Figure 4A
	ST-YFP
	% of Fluorescence
	Time [s]	A	B	C	D	E	F	G	H	I	J	K	L	M	N	O	P	Q	R	S	AVR	STDEV
	0	100	100	100					100	100	100	100	100	100	100	100					100	0
	35.6	12.3243	10.8481	11.6187	13.8319	10.1127	12.6482	11.6069	8.93842	10.9914	12.7125	8.64863	9.68763	16.3207	8.93842	10.9914	11.6627	16.7582	16.7981	16.1128	12.1869	2.66284
	59.77	22.8173	23.2459	22.3579																	22.807	0.444085
	90	25.521	25.4376	26.0248													22.368	29.3806	25.7139	30.4426	26.4126	2.70162
	120	29.464	28.1053	32.1282																	29.8992	2.04644
	149.99	31.7413	31.3573	34.1258													27.6722	30.9366	32.2	37.9048	32.2769	3.1419
	179.99	32.9557	33.0397	37.2487	36.7016	32.963			34.4752	39.0695	48.4018	32.9992	50.3568	43.9447	34.4752	39.0695	42.1463	36.3744	42.6996	49.3114	39.1901	5.97826
	210	39.4126	33.6866	40.022	39.0079	38.0569	40.9139	35.2179	48.6789	42.8	49.2636	45.008	62.848	50.267	48.6789	42.8	36.7639	36.3504	45.944	50.2003	43.4695	7.10159
	239.99	39.9906	33.9132	43.1083													38.733	38.9634	40.936	54.6548	41.4713	6.45339
	269.98	42.1557	38.013	43.9778	46.3169	38.7853	43.9279	35.2535	51.8244	53.8916	37.183	42.5932	47.8775	49.0794	51.8244	53.8916	41.5339	45.5736	47.3758	45.9453	45.1065	5.55882
	299.75	41.293	37.2077	43.8534	42.22	41.496	45.722	49.7672	69.5616	51.3225	35.6146	36.606	55.6836	41.9981		51.3225	44.9392	43.0773	40.5803	51.1638	45.7461	8.17153
	329.99	47.5868	40.1989	43.5392													45.9325	40.1443	33.2865	46.0412	42.3899	4.94849
	359.75	45.0971	42.787	45.5036	42.8995	43.9121	46.759	45.5409	52.7037	56.4285	33.8017	39.9037	42.3925	51.1869	52.7037	56.4285					46.5366	6.29679
	389.97	49.1379	43.8051	49.2587																	47.4006	3.11436
	419.98	50.2858	46.3542	49.8065	52.7574	50.8097	43.6487	41.5488	55.0813	58.6737					55.0813	58.6737					51.1565	5.66415
	449.98	54.7819	50.3008	51.6246																	52.2358	2.30223
	479.97	52.9432	52.0564	60.4361	61.5518	53.3309	50.2823	53.7874	65.643	48.3342					65.643	48.3342					55.6675	6.49922
	509.98	53.8481	53.9831	54.1887																	54.0066	0.171519
	539.98	55.4895	54.3085	59.6952	59.79	59.2411			59.3613	57.9375					59.3613	57.9375					58.1246	1.97237
	569.98	58.4663	59.0754	60.588																	59.3766	1.09245
	YFP-TM-ERD2 and YFP-TM-ERD2 LLGG source data are already covered in Figure 4A tab.

## Sheet: Figure 5B
	Amy	A	B	C	D	E	F	Average	STDEV
	Control	6.75886	6.21778	8.04051	8.0958			7.27824	0.938755
	ERD2 wt	3.42681	3.03299	3.89429	3.43472	3.95205	3.5904	3.55521	0.339829
	ERD2 ΔC5	7.5282	6.82151	8.91818	8.18282	8.21226	7.84278	7.91762	0.7095
	Amy-HDEL	A	B	C	D	E	F	Average	STDEV
	Control	1.26997	1.26784	1.5376	1.53085			1.40156	0.15321
	ERD2 wt	0.150022	0.150349	0.129266	0.135916	0.196746	0.19805	0.160058	0.0300513
	ERD2 ΔC5	1.34579	1.38402	1.54003	1.55894	1.44637	1.41521	1.44839	0.0853181

## Sheet: Figure 5E
	Amy-HDEL Secretion Index		A	B	C	D	E	F	G	H	I	J	Average	STDEV
	control		1.05096	1.02342	1.24108	1.26995	1.48713	1.54094	1.24989	1.21432	1.38227	1.42094	1.28809	0.17185
	wt AtERD2	5	0.111008	0.107412			0.119721	0.135866	0.187493	0.171854	0.20859	0.217968	0.157489	0.0446219
		10	0.0933689	0.0979959	0.0866234	0.116812	0.137053	0.139086	0.137015	0.149277	0.185191	0.187155	0.132958	0.0352765
		20	0.0963045	0.0979023	0.0724966	0.0599119	0.106541	0.10343	0.145779	0.146982	0.160479	0.163796	0.115362	0.036677
	pJCA75 ERD2p24tail	5			1.25781	1.21577					1.46017	1.47042	1.35104	0.133104
		10			1.307	1.25798					1.42492	1.55507	1.38624	0.132572
		20			1.0852	1.00943					1.44065	1.49173	1.25675	0.244697
	KKSS	5	0.375467	0.400665	0.525019	0.538012	0.655796	0.643053					0.523002	0.117481
		10	0.232625	0.243015	0.202914	0.20095	0.394579	0.412263					0.281058	0.0963519
		20	0.120764	0.130365	0.090045	0.0783101	0.155412	0.155512					0.121735	0.032374

[truncated: 7 more sheets: Figure 6C, Figure 7A, Figure 7B, Figure 7C, Figure 7D, Supplemental Figure 6A, Supplemental Figure 6B]
